# Supplementary material for: Paenibacillus hubeiensis sp. nov.: A Novel Selenium-Resistant Bacterium Isolated from the Rhizosphere of Galinsoga parviflora in a Selenium-Rich Region of Enshi, Hubei Province
Source: Microorganisms. 2025 Jul 2;13(7):1559. doi: 10.3390/microorganisms13071559 (PMC12300063; doi:10.3390/microorganisms13071559)
Supplement: Supplementary file 1 [file microorganisms-13-01559-s001.zip]

Archive with 2 entries (2 files):
- Dataset S1 Annotated selenocompound metabolism gene profiles for the genus Paenibacillus.xlsx
- Revised Supplementary Material.pdf
