# Supplementary material for: Paenibacillus hubeiensis sp. nov.: A Novel Selenium-Resistant Bacterium Isolated from the Rhizosphere of Galinsoga parviflora in a Selenium-Rich Region of Enshi, Hubei Province
Source: Microorganisms. 2025 Jul 2;13(7):1559. doi: 10.3390/microorganisms13071559 (PMC12300063; doi:10.3390/microorganisms13071559)
Supplement: Supplementary file 1 [file microorganisms-13-01559-s001.zip › Dataset S1 Annotated selenocompound metabolism gene profiles for the genus Paenibacillus.xlsx]

## Sheet: sheet1
Proteome	K00384	K00548	K00549	K00956	K00957	K00958	K01008	K01739	K01760	K01761	K01874	K11717	K14155	K24042
/	trxB, TRR	metH, MTR	metE	cysN	cysD	sat, met3	selD, SEPHS	metB	metC	E4.4.1.11	MARS, metG	sufS	patB, malY	yitJ
ES5-4	NODE_12_length_193108_cov_98.205889_68/NODE_13_length_167987_cov_108.133393_116	NODE_2_length_823443_cov_76.329771_102	NODE_3_length_746873_cov_76.733058_355	NODE_14_length_165968_cov_100.124106_88	NODE_14_length_165968_cov_100.124106_89	-	-	-	NODE_1_length_1397990_cov_84.844042_874/NODE_1_length_1397990_cov_84.844042_875	NODE_3_length_746873_cov_76.733058_581	NODE_4_length_441391_cov_82.456611_277	NODE_1_length_1397990_cov_84.844042_792	NODE_7_length_295537_cov_97.743241_184	NODE_4_length_441391_cov_82.456611_371
GCF-000346635.1	WP_017814279.1/WP_017814874.1/WP_017812312.1	-	WP_017813130.1	-	-	WP_017815394.1	WP_017811710.1	WP_017812109.1	WP_017812109.1/WP_017811334.1/WP_017811335.1	-	WP_017815292.1	WP_017811260.1	WP_017814139.1	WP_017814685.1
GCF-001280595.1	WP_053782943.1/WP_053779007.1	WP_053780879.1	WP_053782760.1/WP_053782247.1	-	-	WP_053783523.1	-	-	WP_053780461.1/WP_053780460.1	-	WP_082350970.1	WP_053780521.1	WP_053783960.1/WP_053780219.1/WP_053784243.1	WP_053784302.1
GCF-001514495.1	WP_062326675.1/WP_062325903.1	WP_062325440.1	WP_062319026.1	-	-	WP_062329451.1	-	-	WP_062320126.1	-	WP_281189065.1	WP_062319998.1	WP_062321247.1	WP_062324255.1
GCF-003217495.1	WP_110898830.1/WP_110898400.1	WP_110896774.1	WP_110899703.1	-	-	WP_110899297.1	-	-	WP_110893939.1/WP_110893942.1	-	WP_279630390.1	WP_110893816.1	WP_110897264.1/WP_279630426.1	WP_110898574.1
GCF-003224455.1	WP_110821835.1/WP_095361760.1	WP_110823295.1	WP_110822260.1	WP_110755563.1	WP_110755561.1	-	-	-	WP_110821093.1/WP_110821094.1	-	WP_110759113.1	WP_095359037.1	WP_110821604.1	WP_110759223.1
GCF-004000925.1	WP_095293000.1/WP_095361760.1	WP_127536701.1	WP_127535832.1	WP_127538358.1	WP_095288547.1	-	-	-	WP_127539435.1/WP_127539434.1	-	WP_127537920.1	WP_127536548.1	WP_127538011.1	WP_127537866.1
GCF-009664365.1	WP_095293000.1/WP_153979979.1	WP_153979042.1	WP_153978397.1	WP_153976945.1	WP_095288547.1	-	-	-	WP_153977706.1/WP_153977705.1	-	WP_153979301.1	WP_153977752.1	WP_153977174.1	WP_153979348.1
GCF-013359905.1	WP_063566502.1/WP_076291238.1/WP_099853790.1	WP_175382374.1	WP_175381467.1/WP_175382780.1	-	-	WP_076292174.1	-	-	WP_175383951.1/WP_076289906.1	-	WP_281364908.1	WP_099854758.1	WP_175383588.1/WP_175383799.1/WP_175383417.1	WP_076288228.1
GCF-013359935.1	WP_175394322.1/WP_175395304.1	WP_175399043.1	WP_175394354.1	WP_175397800.1	WP_175397801.1	-	-	-	WP_175399531.1/WP_175399530.1	-	WP_281366035.1	WP_175399610.1	WP_175398061.1	WP_175395681.1
GCF-014639235.1	WP_145405837.1/WP_111268375.1	WP_188591739.1	WP_145402383.1	-	-	WP_111271037.1	-	-	WP_188592454.1/WP_184184097.1	WP_268237026.1	WP_188591114.1	WP_111271523.1	WP_188592832.1/WP_308423437.1	WP_145403996.1
GCF-017874615.1	WP_211083866.1/WP_036606934.1	WP_211082417.1	WP_211083204.1	-	-	WP_211085389.1	-	WP_211080813.1	WP_211080813.1/WP_211081142.1	-	WP_211085317.1	WP_211081097.1	WP_211080754.1	WP_211084839.1
GCF-023101145.1	WP_247900226.1/WP_247899373.1	WP_247898033.1	WP_247899725.1/WP_247902768.1	WP_247900769.1	WP_247900768.1	-	-	-	WP_247901681.1/WP_247901680.1	-	WP_348773290.1	WP_247901784.1	WP_247901096.1/WP_247898478.1	WP_247898422.1
GCF-024159265.1	WP_124118319.1/WP_253440963.1	WP_253437241.1	WP_253435424.1	WP_253430179.1	WP_253430176.1	-	-	WP_367399873.1	WP_367399873.1/WP_253432818.1/WP_253432814.1	-	WP_301290064.1	WP_091032625.1	WP_253431092.1/WP_253439231.1	WP_253439069.1
GCF-030263935.1	WP_285745419.1/WP_285744319.1	WP_285742597.1	WP_285746689.1	-	-	WP_285744431.1	-	-	WP_285747447.1/WP_407082960.1	-	WP_285743124.1	WP_285747533.1	WP_285747328.1	WP_285743260.1
GCF-030433635.1	WP_053782943.1/WP_301248813.1	WP_301247802.1	WP_301248196.1/WP_301247179.1	-	-	WP_301249818.1	-	-	WP_285074731.1/WP_024629021.1	-	WP_301246381.1	WP_301245439.1	WP_301244498.1/WP_301245113.1/WP_301243914.1	WP_301244136.1
GCF-030487755.1	WP_301881148.1/WP_301879830.1	WP_301877344.1	WP_301880295.1/WP_301878690.1	-	-	WP_301879961.1	-	-	WP_301881494.1/WP_024629021.1	-	WP_301878398.1	WP_024629095.1	WP_079349836.1/WP_301881793.1/WP_079349583.1	WP_079349545.1
GCF-037969725.1	WP_236420520.1/WP_236420390.1	WP_236412195.1	WP_339278073.1	WP_339276088.1	WP_236420643.1	-	-	-	WP_339277100.1/WP_339277097.1	WP_339277918.1	WP_339273364.1	WP_339277158.1	WP_339276421.1/WP_339278413.1	WP_236416429.1
GCF-037973325.1	WP_339239014.1/WP_105601888.1	WP_339255862.1	WP_339261079.1	WP_339258836.1	WP_253430176.1	-	-	-	WP_339240860.1	-	WP_339256216.1	WP_091032625.1	WP_339259215.1/WP_339256376.1	WP_339235687.1
GCF-040546835.1	WP_095293000.1/WP_354481484.1	WP_354483497.1	WP_354484733.1	WP_354479293.1	WP_095288547.1	-	-	-	WP_354477131.1/WP_127539434.1	-	WP_127537920.1	WP_354477012.1	WP_354478611.1	WP_127537866.1
GCF-048288275.1	XPD99203.1/XPD98321.1	XPD97001.1	XPE01630.1	XPD99732.1	XPD99731.1	-	-	-	XPE00736.1/XPE00735.1	-	XPD97321.1	XPE00802.1	XPE00026.1	XPD97406.1
GCF-900102085.1	WP_090924786.1/WP_090924450.1	WP_090916757.1	WP_090915829.1	-	-	WP_090924659.1	-	-	WP_090919845.1/WP_090919842.1	-	WP_090922717.1	WP_090920108.1	WP_090917775.1/WP_276326756.1	WP_090923646.1

## Sheet: shett2
Proteome		K00384	K00548	K00549	K00956	K00957	K00958	K01008	K01739	K01760	K01761	K01874	K11717	K14155	K24042
/	Strain	trxB/TRR	metH/MTR	metE	cysN	cysD	sat/met3	selD/SEPHS	metB	metC	E4.4.1.11	MARS/metG	sufS	patB/malY	yitJ
ES5-4	ES5-4	2	1	1	1	1	0	0	0	2	1	1	1	1	1
GCF-000346635.1	Paenibacillus shenyangensis A9	2	0	1	0	0	1	1	1	3	0	1	1	1	1	GCA_000346635.1
GCF-001280595.1	Paenibacillus xylanivorans A59	2	1	1	0	0	1	0	0	2	0	1	1	3	1	GCA_001280595.1
GCF-001514495.1	Paenibacillus pabuli NBRC 13638	2	1	1	0	0	1	0	0	1	0	1	1	1	1	GCA_001514495.1
GCF-003217495.1	Paenibacillus barcinonensis CECT 7022	2	1	1	0	0	1	0	0	2	0	1	1	2	1	GCA_003217495.1
GCF-003224455.1	Paenibacillus arachidis E3	2	1	1	1	1	0	0	0	2	0	1	1	1	1	GCA_003224455.1
GCF-004000925.1	Paenibacillus illinoisensis NBRC 15959	2	1	1	1	1	0	0	0	2	0	1	1	1	1	GCA_004000925.1
GCF-009664365.1	Paenibacillus xylanilyticus W4	2	1	1	1	1	0	0	0	2	0	1	1	1	1	GCA_009664365.1
GCF-013359905.1	Paenibacillus taichungensis DSM 19942	3	1	1	0	0	1	0	0	2	0	1	1	3	1	GCA_013359905.1
GCF-013359935.1	Paenibacillus xylanilyticus LMG 21957	2	1	1	1	1	0	0	0	2	0	1	1	1	1	GCA_013359935.1
GCF-014639235.1	Paenibacillus silvae CGMCC 1.12770	2	1	1	0	0	1	0	0	2	1	1	1	2	1	GCA_014639235.1
GCF-017874615.1	Paenibacillus xylanexedens DSM 21292	2	1	1	0	0	1	0	1	2	0	1	1	1	1	GCA_017874615.1
GCF-023101145.1	Paenibacillus pabuli E1	2	1	1	1	1	0	0	0	2	0	1	1	2	1	GCA_023101145.1
GCF-024159265.1	Paenibacillus sp. 1781tsa1	2	1	1	1	1	0	0	1	3	0	1	1	2	1	GCA_024159265.1
GCF-030263935.1	Paenibacillus polygoni C31	2	1	1	0	0	1	0	0	2	0	1	1	1	1	GCA_030263935.1
GCF-030433635.1	Paenibacillus vandeheii F6_3S_P_1C	2	1	1	0	0	1	0	0	2	0	1	1	3	1	GCA_030433635.1
GCF-030487755.1	Paenibacillus sp. 11B	2	1	1	0	0	1	0	0	2	0	1	1	3	1	GCA_030487755.1
GCF-037969725.1	Paenibacillus sp. FSL W8-0426	2	1	1	1	1	0	0	0	2	1	1	1	2	1	GCA_037969725.1
GCF-037973325.1	Paenibacillus sp. FSL R5-0713	2	1	1	1	1	0	0	0	1	0	1	1	2	1	GCA_037973325.1
GCF-040546835.1	Paenibacillus sp. PvP094	2	1	1	1	1	0	0	0	2	0	1	1	1	1	GCA_040546835.1
GCF-048288275.1	Paenibacillus xylanilyticus L-2	2	1	1	1	1	0	0	0	2	0	1	1	1	1	GCA_048288275.1
GCF-900102085.1	Paenibacillus polysaccharolyticus BL9	2	1	1	0	0	1	0	0	2	0	1	1	2	1	GCA_900102085.1
